# Supplementary material for: Fibrillarin Contributes to the Oncogenic Characteristics of Colorectal Cancer Cells and Reduces Sensitivity to 5-Fluorouracil
Source: Cancers (Basel). 2025 Dec 5;17(24):3900. doi: 10.3390/cancers17243900 (PMC12730408; doi:10.3390/cancers17243900)
Supplement: Supplementary file 1 [file cancers-17-03900-s001.zip]

Archive with 3 entries (3 files):
- cancers-3942259-Supplementary-file S1.pdf
- cancers-3942259-Supplementary-file S2.pdf
- cancers-3942259-Supplementary-file S3.pdf
